# Supplementary material for: Nonlinear Optical Properties of Porphyrin, Fullerene and Ferrocene Hybrid Materials
Source: Materials (Basel). 2021 Aug 6;14(16):4404. doi: 10.3390/ma14164404 (PMC8401996; doi:10.3390/ma14164404)
Supplement: Supplementary file 1 [file materials-14-04404-s001.zip]

Archive with 1 entries (1 files):
- materials-1316899-supplementary.pdf
